# Supplementary material for: Soil microbial restoration strategies for promoting climate‐ready prairie ecosystems
Source: Ecol Appl. 2019 Mar 4;29(3):e01858. doi: 10.1002/eap.1858 (PMC9286448; doi:10.1002/eap.1858)
Supplement: Supplementary file 2 [file EAP-29-e01858-s005.csv]

Kathryn M. Docherty and Jessica L.M. Gutknecht. Soil microbial restoration strategies for promoting climate-ready prairie ecosystems. Ecological Applications.
All Univarate Data, including all soil physiochemical properties, extracellular enzyme activities, lipid biomass, fungal:lipid ratio, plant biomass data
ID	Plant Species Treatment	Room Temperature Treatment	Soil Amendment Treatment	SWC (%)	pH	%SOM	Total Phosphorus (ug / g dry soil)	% N	% C	Total Lipid Biomass	Fungal/bacterial lipid ratio	B-glucosidase activity (nmol/g ODE soil/h)	Cellohydrobiolase activity (nmol/g ODE soil/h)	N-acteylglucosaminidase activity (nmol/g ODE soil/h)	Phsophatase activity (nmol/g ODE soil/h)	Total plant AGB (g)	Total plant BGB (g)	A. gerardii seedling 1 shoot mass (g)	A. gerardii seedling 1 root mass (g)	A. gerardii seedling 2 shoot mass (g)	A. gerardii seedling 2 root mass (g)	A. gerardii seedling 3 shoot mass (g)	A. gerardii seedling 3 root mass (g)	C. lanceolata seedling shoot mass (g)	C. lanceolata seedling root mass (g)	E. pallida seedling shoot mass (g)	E. pallida seedling root mass (g)
1	3	Ambient	Control	15.43346469	5.9	5.49849731	85.1400613	0.177817766	1.928908269	69.28829098	1.750481083	101.8989105	55.56876741	70.6747053	861.8029555	2.41	1.78	1.07	1.02					0.87	0.51	0.47	0.25
2	1	Ambient	Remnant Inoculate	14.46528082	6.03	5.495812835	93.52927182	0.222194553	2.389568038	not measured	not measured	82.3872105	66.73291741	50.5277753	640.7180555	3.76	4.97	1.01	1.46	1.35	2.31	1.4	1.2
3	3	Ambient	Remnant inoculate	14.42235774	5.86	5.412894805	112.1788325	0.202925879	2.179312062	85.43117935	1.457158525	89.8150405	4.421325405	17.3750463	427.8057555	3.59	2.95	0.94	1.11					1.37	0.28	1.28	1.56
5	3	Elevated	Remnant inoculate	12.2531114	7.65	5.712165234	127.6398534	0.198635203	2.118785171	53.0123798	0.681609488	171.5198705	57.15020741	93.6870453	924.8645555	3.78	4.91	2.16	3.63					1.17	1.03	0.45	0.25
6	1	Ambient	Control	13.75028269	5.79	5.506759305	92.75392719	0.208203782	2.237620421	45.86721583	1.205722972	6.241103495	17.27101741	42.5222253	118.3033355	3.15	4.08	1.01	1.46	1.03	0.98	1.11	1.64
8	1	Ambient	Cellulose addition	16.40896659	6.14	5.571250848	114.8448537	0.138157348	1.518125758	78.48560319	2.858136577	109.3323705	19.95910741	75.3359053	607.7081555	6.16	5.9	2.04	2.08	1.93	2.29	2.19	1.53
9	3	Ambient	Cellulose addition	14.04734545	6.77	5.14880965	93.07449597	0.122141939	1.276469756	51.21153017	1.928894263	27.3924405	25.08719741	28.6733453	380.0958555	3.92	2.78	1.15	0.94					2.36	1.71	0.41	0.13
10	1	Elevated	Control	12.33241253	5.97	5.698889545	91.25379437	0.226596844	2.367736974	100.9723424	1.878402946	145.3705705	8.344284405	105.7522753	970.1680555	5.52	7.56	2.08	3.26	1.62	1.5	1.82	2.8
11	3	Elevated	Control	13.31180045	6.49	5.609684334	92.28476358	0.197243047	2.234857287	not measured	not measured	29.3614405	4.215130405	27.1760553	517.5810555	3.68	3.96	1.97	3.03					1.28	0.46	0.43	0.47
13	3	Elevated	Cellulose addition	13.27458649	7.7	5.471684591	110.6941969	0.153210622	1.768346878	1.909024997	1.701818144	191.0089705	108.3662174	161.6119153	831.1676555	3.46	3.59	1.27	2.32					1.77	0.7	0.42	0.57
14	1	Elevated	Cellulose addition	12.98409664	8.65	5.126363682	147.0995474	0.218958593	2.384871478	87.26758978	2.384012695	60.7775105	23.06276741	30.9188353	385.6595555	4.01	8.65	1.43	3.4	1.62	3.86	0.96	1.39
16	1	Elevated	Remnant inoculate	12.548923	7.59	5.31420472	73.18377566	0.145842322	1.633178664	165.4374602	2.333784118	200.8964705	95.44343741	144.4768153	1008.022455	4.84	7.32	1.37	2.31	1.97	3.04	1.5	1.97
17	3	Elevated	Control	12.00021109	6.15	5.199816835	90.90930898	0.169007128	1.8141951	141.9701704	3.510093352	52.4417905	4.324352405	30.8404253	512.1344555	3.94	3.34	1.42	1.73					1.35	0.41	1.17	1.2
18	1	Ambient	Remnant Inoculate	15.02199825	5.97	5.018134278	75.31360903	0.217754192	2.252032764	108.5664628	1.358590521	66.3405305	11.83382241	49.9747953	531.6436555	3.46	6.61	1.2	1.41	1.23	1.43	1.03	3.77
19	3	Ambient	Control	12.18722581	5.2	5.645951527	54.66175103	0.23327469	2.497809994	125.7872575	2.368118668	68.1098205	30.31534741	55.3973753	681.2578555	4.32	2.95	0.71	0.76					2.07	0.67	1.54	1.52
22	1	Elevated	Remnant Inoculate	13.10978357	6.92	5.362256946	110.4842455	0.233209798	2.479408733	not measured	not measured	63.7485405	16.49690741	28.5777153	402.2722555	4.57	7.69	1.88	2.3	0.8	2.16	1.89	3.23
23	3	Elevated	Remnant Inoculate	4.307456176	6.54	5.815538829	133.7617278	0.162198632	1.741502566	not measured	not measured	130.5650705	123.9872174	48.8823253	547.8228555	4.15	3.36	2.07	2.76					1.78	0.4	0.3	0.2
24	1	Ambient	Control	13.7705866	5.19	5.583583196	92.77576739	0.198941494	2.059536988	not measured	not measured	84.1067305	33.85896741	72.0270453	1646.282055	2.77	3.47	0.99	1.23	1.07	1.04	0.71	1.2
25	3	Ambient	Remnant Inoculate	14.72743803	6.15	5.599084688	131.3435382	0.166875201	1.733011712	not measured	not measured	99.0051705	26.34601741	32.0513053	681.9417555	4.21	3.31	0.68	1.18					2.62	1.37	0.91	0.76
26	1	Elevated	Control	14.3511554	7.27	5.477850629	112.0855751	0.166012566	1.755808208	96.69680139	1.984596936	85.3458105	4.804571405	35.6812953	578.0498555	4.64	5.62	2.27	2.89	0.97	1.03	1.4	1.7
27	3	Elevated	Cellulose addition	14.08014949	8	5.702672484	148.9760506	0.172060525	1.915666224	91.19619638	1.583956483	195.9543705	35.89549741	207.8106153	1360.387055	4.63	5.75	1.66	3					1.77	0.75	1.2	2
28	1	Elevated	Cellulose addition	18.03545312	7.12	5.874125874	136.6444448	0.22218244	2.717148375	not measured	not measured	271.5713705	35.03411741	83.0521153	520.6726555	2.89	5.79	1.2	1.69	0.89	2.3	0.8	1.8
30	1	Ambient	Cellulose addition	12.97384816	6.11	6.439327856	220.6233367	0.21180314	2.90157242	111.6258481	5.213273414	178.1699705	50.93275741	115.5623153	654.1488555	2.94	3.46	1.22	1.14	1	1.23	0.72	1.09
31	3	Ambient	Cellulose addition	12.0451758	6.67	5.763574278	163.7204114	0.175617486	1.973528146	23.52071269	2.864383304	134.6268705	19.22190741	47.7489253	493.7087555	3.74	4	0.87	1.11					1.13	0.71	1.74	2.18
33	3	Elevated	Cellulose addition	15.89815016	7.46	6.677475732	114.1473109	0.157955544	2.048976131	88.89367346	1.841459144	113.2691705	55.89417741	77.8611553	482.0285555	4.44	4.76	2	3					1.94	0.7	0.5	1.06
34	1	Elevated	Remnant Inoculate	15.27885527	7.02	4.28530835	113.3129165	0.233185571	2.467075783	89.55814147	1.909868121	56.7854805	14.23105741	57.9603653	646.7541555	4.56	6.62	1.61	2.17	1.1	1.85	1.85	2.6
35	3	Ambient	Cellulose addition	10.69244411	6.24	6.27122874	125.4093216	0.222094186	3.03679868	not measured	not measured	144.0714705	33.14003741	54.8135053	750.2829555	2.75	2.43	0.53	0.32					1.36	0.82	0.86	1.29
36	1	Ambient	Remnant inoculate	12.22946052	5.45	5.729635975	109.3761079	0.233748836	2.406776806	39.50855309	1.746590376	88.4388405	35.26054741	53.2624853	520.4256555	4.55	4.84	1.29	1.05	1.6	1.89	1.66	1.9
37	3	Ambient	Control	12.53113114	5.78	5.437178545	109.7533342	0.115011578	1.242737668	not measured	not measured	249.2537705	71.41798741	236.8534153	1587.126055	3.42	5.11	1.46	2.88					0.76	0.53	1.2	1.7
38	1	Ambient	Control	11.73690457	5.48	5.299026075	90.63810827	0.189955214	1.964867424	37.89808187	2.690133162	95.1645905	27.74374741	72.0449653	620.9444555	5.07	4.85	1.36	1.63	2.11	1.92	1.6	1.3
40	1	Elevated	Cellulose addition	20.91645999	7.53	6.273003273	141.6223907	0.192869309	2.989242386	1.759280362	1.178138386	134.9154705	5.444195405	82.7029953	814.6724555	4.4	6.86	1.24	2.17	1.21	1.69	1.95	3
41	3	Elevated	Control	15.42869256	6.47	5.368600511	113.5136761	0.237891558	2.455089398	35.54750746	4.672268451	90.1765605	8.989419405	40.5025253	556.8802555	4.35	3.91	2.14	2.84					1.81	0.52	0.4	0.55
42	1	Elevated	Control	18.43801163	6.79	5.0222159	98.08490647	0.198696634	2.053610377	118.6955247	1.977460458	112.0180705	34.35699741	95.2956253	1464.381055	6.5	9.4	2.24	2.8	2.26	3.32	2	3.28
45	3	Ambient	Remnant Inoculate	12.11058318	5.85	5.028815031	145.6375576	0.148285732	1.524825739	not measured	not measured	84.3284405	26.54607741	57.8163453	565.7530555	4.94	5.75	1.86	3.3					2.66	1.4	0.42	1.05
46	1	Ambient	Cellulose addition	19.1573742	6.39	9.731868557	138.5407746	0.110924231	2.746728506	117.0383369	2.926093025	234.7637705	80.52523741	204.6323153	1056.178155	3.81	7.16	1.44	2.1	1.45	2.62	0.92	2.44
47	3	Elevated	Remnant Inoculate	14.58014695	6.77	5.330191656	93.65504288	0.14865605	1.610725319	102.0012899	1.532263836	211.3039705	83.59794741	84.8123053	1071.345855	3.98	3.55	1.2	2.2					2.51	1	0.27	0.35
49	3	Elevated	Control	16.06710931	6.82	4.991090341	95.31424373	0.25184772	2.633307701	not measured	not measured	168.4102705	11.83088441	66.7234953	968.0351555	3.5	3.17	1.6	2.14					1.8	0.82	0.1	0.21
50	1	Elevated	Control	20.16396399	6.5	4.924223394	100.2053759	0.193899798	2.013465975	not measured	not measured	19.5138705	3.831633405	16.0112733	584.3678555	4.82	5.55	2.3	2.08	1.84	2.49	0.68	0.98
52	1	Ambient	Control	19.56133751	5.85	5.042299618	99.45466213	0.173123893	1.791756266	not measured	not measured	116.0126705	7.991110405	117.0720153	862.0217555	5.48	5.07	2.11	1.73	2.21	2.1	1.16	1.24
53	3	Elevated	Cellulose addition	15.01497439	6.55	6.121391156	112.9610767	0.185481974	2.356510302	79.0867707	2.237276989	203.7158705	58.09262741	102.0399653	477.9758555	2.9	2.97	0.77	1.66					1.73	0.69	0.4	0.62
54	1	Ambient	Cellulose addition	18.01739463	6.07	8.028814782	136.6143458	0.146356269	2.399677336	not measured	not measured	96.5362705	36.30395741	64.9775853	702.3889555	5.19	5.47	1.51	1.71	1.83	2.14	1.85	1.62
55	3	Ambient	Control	17.83741704	5.88	5.176620033	97.36792238	0.179906432	1.890227807	89.32247785	2.051982052	96.7396205	10.43418041	68.8639553	914.2252555	3.65	1.67	1.07	0.97					2.33	0.4	0.25	0.3
58	1	Elevated	Remnant Inoculate	17.62065719	6.62	5.080005367	97.11172397	0.145945284	1.520867552	96.45228628	1.23096636	24.5749105	51.96139741	23.8426773	451.8228555	4.23	6.35	1.83	2.19	1.14	1.8	1.26	2.36
59	3	Ambient	Remnant Inoculate	13.35812597	5.75	5.015195668	92.33410622	0.170544642	1.794492085	51.43896398	1.348962554	71.3688605	56.24638741	67.0326853	673.4787555	4.18	1.53	0.62	0.58					2.96	0.75	0.6	0.2
60	1	Ambient	Remnant Inoculate	16.42493405	5.87	5.343341229	95.72232949	0.17550241	1.908203116	49.97094116	0.841258239	182.6459705	34.68953741	89.9059353	1416.480055	5.86	7.09	1.65	1.68	2	2.6	2.21	2.81
61	3	Elevated	Remnant Inoculate	15.45454629	6.46	5.563084514	123.0107539	0.196524906	1.974183718	0.735872517	0	154.1622705	52.55019741	75.3053353	835.1164555	3.43	3.37	1.44	2.39					1.12	0.45	0.87	0.53
62	1	Elevated	Cellulose addition	16.49460047	6.68	7.411347063	114.9626258	0.171228174	3.424491053	61.51198615	2.036646977	85.0205005	14.56593741	99.0823953	398.6180555	4.94	8.17	1.3	2.05	2	3.3	1.64	2.82
63	3	Ambient	Cellulose addition	sample lost	sample lost	sample lost	sample lost	sample lost	sample lost	not measured	not measured	sample lost	sample lost	sample lost	sample lost	sample lost	sample lost
65	3	Ambient	Control	12.86282536	6.38	5.195957543	110.1711186	0.167514606	1.760217955	not measured	not measured	162.7195705	36.70629741	110.8936253	1108.752055	5.41	3.79	1.31	2.4					3.9	1.16	0.2	0.23
66	1	Elevated	Control	16.08398985	5.87	12.60132946	95.33341713	0.159232623	1.602035574	75.58543439	1.145052935	67.7727205	16.71160741	47.2073053	97.71314749	4.78	7.42	2	3.66	1.01	1.54	1.77	2.22
67	3	Ambient	Remnant Inoculate	12.9479057	6.26	5.536519614	110.2787943	0.168406658	1.768645642	87.55207475	1.407143066	126.7641705	5.703067405	32.4064553	656.9362555	4.63	2.27	0.56	0.61					3.3	0.82	0.77	0.84
68	1	Ambient	Control	18.28752882	6.08	5.539813336	97.90427195	0.155526843	1.651386155	1.74765898	1.244656303	105.0955105	6.462561405	59.8276953	885.6306555	6.41	6.25	2.41	2.75	2.43	2.06	1.57	1.44
70	1	Ambient	Remnant Inoculate	13.52276216	6.55	5.027139175	111.0118713	0.125077665	1.27993541	26.34194497	1.159034284	192.2799705	19.94253741	126.5739153	1281.035055	7.73	5.94	2.05	1.5	3.3	2.6	2.38	1.84
71	3	Elevated	Remnant Inoculate	15.61290269	6.99	5.257389544	94.80122264	0.153247827	1.587351783	10.1111999	1.082661202	30.5997105	5.528833405	15.9335863	180.1683855	2.73	3.18	1.05	1.3					1.32	0.41	0.36	1.47
73	3	Elevated	Control	14.56990387	6.17	5.75794966	93.64381363	0.171431503	1.759844928	41.92073507	1.002956345	10.1055185	0	24.4732983	163.0691655	3.32	3.64	1.29	1.96					1.6	1.08	0.43	0.6
74	1	Elevated	Cellulose addition	16.69241075	6.77	6.183239919	172.8533994	0.193690412	2.472299019	143.9471386	2.10686056	147.3590705	5.549696405	31.6147553	221.2128555	4.6	6.72	1.65	2.19	0.78	1.63	2.17	2.9
76	1	Ambient	Cellulose addition	22.44286568	7.4	5.713064238	144.4096678	0.169193152	2.01794401	20.14977958	5.60949239	180.9858705	40.97969741	101.5685353	1121.609055	5.15	4.55	1.52	1.12	1.66	1.8	1.97	1.63
77	3	Elevated	Cellulose addition	16.345835	7.24	8.236899091	95.63181941	0.167438466	3.440504768	not measured	not measured	112.5855705	10.69346041	91.6475153	819.1550555	3.46	4.78	2.15	3.9					1.09	0.44	0.22	0.44
78	1	Elevated	Remnant Inoculate	15.43651355	6.47	5.128002166	113.5241746	0.172761361	1.812086684	not measured	not measured	66.1979105	55.21440741	79.3625653	709.4214555	5.16	7.42	1.55	2.22	1.65	2.2	1.96	3
79	3	Ambient	Cellulose addition	17.70799381	7.17	5.712006282	97.21478877	0.184597709	1.947085884	52.18540984	3.88380271	138.2354705	47.26555741	93.4176553	1071.500755	2.54	2.69	1.2	0.86					0.82	0.72	0.52	1.11
81	3	Ambient	Control	11.90806001	7.06	5.584446283	99.89563178	0.193070908	2.021524049	30.93288974	0	221.0542705	40.97886741	120.0861153	1037.226555	6.4	9.45	2	2.37					1.5	2.67	2.9	4.41
82	1	Ambient	Control	sample lost	sample lost	sample lost	sample lost	sample lost	sample lost	sample lost	sample lost	sample lost	sample lost	sample lost	sample lost	sample lost	sample lost
84	1	Elevated	Control	17.5713272	6.28	5.340640626	97.05360682	0.177825553	1.806496395	not measured	not measured	74.9259005	4.747929405	107.5638353	291.4615555	2.99	5.12	1.03	1.59	1.03	2.1	0.93	1.43
85	3	Elevated	Control	14.9609436	6.05	14.36314976	56.44465265	0.19057818	1.977109038	58.98527467	1.30612166	42.0393105	4.497074405	16.6544963	494.4310555	3.06	2.44	1.24	1.52					1.61	0.72	0.21	0.2
87	3	Elevated	Cellulose addition	15.22279604	6.71	5.287484291	132.1109859	0.177835936	2.021131388	not measured	not measured	108.4027705	11.68798741	43.0964153	315.7162555	3.04	2.69	1.2	1.7					1.37	0.66	0.47	0.33
88	1	Ambient	Remnant Inoculate	11.72993383	6.06	5.03725036	72.50476042	0.203434634	2.129026778	not measured	not measured	136.2127705	45.22774741	108.2900253	1104.992055	6.36	7.43	2.2	2.87	2	2.4	2.16	2.16
89	3	Ambient	Remnant Inoculate	12.63809479	6.21	5.534874567	91.57309448	0.195727164	2.020853112	129.1427568	1.330844353	194.4165705	4.815726405	61.0177853	1058.470655	5.68	4.16	1.07	2.21					3.84	1.25	0.77	0.7
90	1	Elevated	Remnant Inoculate	15.5058023	6.2	5.505861554	94.68105761	0.19074863	2.031279952	127.2176194	1.420136282	155.2177705	115.8862174	49.4617653	421.1386555	4.77	7.81	1.37	2.28	1.84	2.97	1.56	2.56
91	3	Elevated	Remnant Inoculate	14.89106473	6.22	5.074515897	93.99718108	0.228627539	2.371445908	not measured	not measured	106.2211705	15.54154741	30.8474753	272.9906555	4.31	3.37	1.67	2.25					1.88	0.94	0.76	0.18
92	1	Elevated	Cellulose addition	16.60351847	6.64	6.30445622	191.8546167	0.190760743	3.109127575	not measured	not measured	154.7923705	67.74641741	127.4565153	739.3448555	5.13	7.5	1.68	3.4	1.9	0.5	1.55	3.6
93	3	Ambient	Cellulose addition	12.14984878	6.86	5.346911996	163.9154834	0.166936632	1.738887107	not measured	not measured	332.1745705	74.63789741	143.9394153	1829.090055	3.53	3.35	0.95	1.9					2.33	0.73	0.25	0.72
96	1	Ambient	Cellulose addition	16.80030863	6.4	5.984330862	96.15420284	0.157195872	1.844860168	not measured	not measured	118.8150705	36.66284741	105.1798053	962.2667555	3.54	5.81	1.07	1.75	1.23	1.6	1.24	2.46
