# Supplementary material for: Soil microbial restoration strategies for promoting climate‐ready prairie ecosystems
Source: Ecol Appl. 2019 Mar 4;29(3):e01858. doi: 10.1002/eap.1858 (PMC9286448; doi:10.1002/eap.1858)
Supplement: Supplementary file 3 [file EAP-29-e01858-s004.csv]

Kathryn M. Docherty and Jessica L.M. Gutknecht. Soil microbial restoration strategies for promoting climate-ready prairie ecosystems. Ecological Applications.
Proportion Relative Abundance of All Identified Lipids
ID	Plant Treatment	Temperature Treatment	Soil Amendment Treatment	12:0_RA	14:0_RA	15:0 anteiso_RA	15:0 iso_RA	16:0_RA	16:0 10 me_RA	16:1 w5c_RA	16:1 w7c_RA	16:1 w9c_RA	17:0 anteiso_RA	17:0 cyclo_RA	17:0 iso_RA	18:0_RA	18:1 w9c_RA	18:1 w9t_RA	18:2 w6,9c_RA	19:0_RA	19:0 cyclo_RA
8	1	Ambient	Cellulose Addition	0.008137621	0.012595631	0.024021675	0.04591918	0.228585632	0.023354183	0.055443056	0.040340624	0.028611245	0.012039566	0	0.013566181	0.061339175	0.199193522	0.048459647	0.100567863	0.054739671	0.020713319
30	1	Ambient	Cellulose Addition	0.008336112	0.011186827	0.022058073	0.036518796	0.210582786	0.021318478	0.028306503	0.023187337	0.021742206	0.013913832	0.005575572	0.009660245	0.055472063	0.197749318	0.038588236	0.185912924	0.059696287	0.023854542
46	1	Ambient	Cellulose Addition	0.009446426	0.011381763	0.030740002	0.050810023	0.225213406	0.039239325	0.031241772	0.039823369	0.030324972	0.013855748	0.010161443	0.013457851	0.058002235	0.161423783	0.047170152	0.131679045	0.046028175	0.026237446
76	1	Ambient	Cellulose Addition	0.02164543	0	0	0.049699169	0.220875546	0	0	0.045796514	0	0	0	0	0.06714599	0.163023442	0.044599965	0.089320613	0.052947217	0
9	3	Ambient	Cellulose Addition	0.013736195	0	0.031733888	0.062963798	0.292019219	0	0.033596417	0.050891787	0.065140648	0.02675444	0	0	0.082184339	0.189092971	0	0.114520652	0	0
31	3	Ambient	Cellulose Addition	0.012767252	0.011822344	0.024545875	0.047165014	0.219490238	0.026931245	0.054145348	0.039997783	0.023936438	0.009620514	0.006281602	0.012731662	0.063990775	0.1692966	0.054081242	0.091551638	0.077893719	0.018442128
63	3	Ambient	Cellulose Addition	sample lost	sample lost	sample lost	sample lost	sample lost	sample lost	sample lost	sample lost	sample lost	sample lost	sample lost	sample lost	sample lost	sample lost	sample lost	sample lost	sample lost	sample lost
79	3	Ambient	Cellulose Addition	0.008759475	0.01423667	0.024134552	0.045239522	0.222617473	0.021714374	0.069745777	0.046308759	0.019926379	0.008986431	0	0.011436339	0.052995634	0.182738946	0.045941493	0.145285171	0.043506132	0.019201509
6	1	Ambient	Control	0.012150422	0.012691902	0.028015767	0.05906274	0.207558954	0.041938078	0.078286565	0.038298012	0.033363216	0.013156563	0.011367225	0.01749658	0.077303615	0.096415435	0.049205727	0.030327561	0.103706261	0.032521654
38	1	Ambient	Control	0.0214306	0.051363133	0.053468466	0.094667703	0.296917805	0	0	0	0	0.044769758	0	0	0.09838497	0.108838319	0	0.129735657	0	0
68	1	Ambient	Control	0.036304905	0.024656931	0.048954373	0.09701387	0.219344294	0.037520239	0.032716566	0.050326731	0.037240077	0	0	0	0.059306955	0.081514158	0.044945248	0.039397421	0.190758233	0
82	1	Ambient	Control	sample lost	sample lost	sample lost	sample lost	sample lost	sample lost	sample lost	sample lost	sample lost	sample lost	sample lost	sample lost	sample lost	sample lost	sample lost	sample lost	sample lost	sample lost
1	3	Ambient	Control	0.019292158	0.046668853	0.029375669	0.059460205	0.198492655	0.031339542	0.024840127	0.049124939	0.03480152	0.014494619	0.011818149	0.018487925	0.081114555	0.11328825	0.050101515	0.066620396	0.070219658	0.029635196
19	3	Ambient	Control	0.009161437	0.010717753	0.022372892	0.041477152	0.216020649	0.021205432	0.021137814	0.033406088	0.025159531	0.011957817	0	0.012097951	0.085072875	0.178006181	0.031119949	0.085424618	0.143192038	0.029179094
55	3	Ambient	Control	0.014171257	0.018398043	0.025796807	0.049809244	0.194552114	0.032682956	0.020610082	0.035454682	0.02771305	0.014566865	0.010779356	0.013968186	0.062205546	0.135181281	0.037564532	0.083444809	0.16228049	0.035895928
81	3	Ambient	Control	0.027640105	0.033733118	0.065865744	0.109641565	0.3779462	0	0.069220546	0.089488922	0	0	0	0	0.135351144	0	0	0	0.016640433	0
18	1	Ambient	Remnant Inoculate	0.013012315	0.01548414	0.030314183	0.058511886	0.205006581	0.036489144	0.045749381	0.047601591	0.032902506	0.014089119	0.008933067	0.017076894	0.074380695	0.114341892	0.049886077	0.041676192	0.1135684	0.032594855
36	1	Ambient	Remnant Inoculate	0.022119736	0	0.046268187	0.084882937	0.274718073	0	0.046345378	0	0.066792702	0.038295316	0	0	0.109598908	0.128744364	0	0.103153253	0	0
60	1	Ambient	Remnant Inoculate	0.01721706	0.014496203	0.035298412	0.069553962	0.213447945	0.034695448	0.025835903	0.049736262	0.038771915	0.017845241	0.013798559	0.020707069	0.092535422	0.097297752	0.043707248	0.020993482	0.088933149	0.041029596
70	1	Ambient	Remnant Inoculate	0.011886756	0.01352262	0.029172225	0.059474774	0.213672958	0.041441703	0.065907064	0.044825223	0.029617083	0.011519968	0.007661557	0.01745656	0.08255695	0.11461944	0.045916524	0.028894023	0.11697206	0.024674806
3	3	Ambient	Remnant Inoculate	0.013441523	0.018128962	0.031863752	0.056880606	0.185816826	0.028793252	0.032072954	0.051549754	0.035517513	0.013798424	0.011323861	0.016861182	0.057659151	0.097539461	0.049380251	0.044294726	0.197087661	0.021879748
59	3	Ambient	Remnant Inoculate	0.013006461	0.014521282	0.031693355	0.064824539	0.224992033	0.031063894	0.053590641	0.041946639	0.03717242	0.016172205	0.011788576	0.018219509	0.075365071	0.102825305	0.045811329	0.047794867	0.078141905	0.036472434
67	3	Ambient	Remnant Inoculate	0.010897134	0.01868973	0.02865715	0.056156341	0.244145242	0.037401816	0.04877842	0.049310716	0.030394989	0.010680565	0.011068339	0.017150368	0.0744857	0.139570478	0.045926838	0.04656313	0.068494199	0.033163661
89	3	Ambient	Remnant Inoculate	0.011880226	0.013786601	0.026457894	0.052741954	0.25786263	0.040370947	0.08118488	0.045514436	0.030602968	0.011745945	0.011895762	0.014903288	0.087463345	0.11726717	0.046035886	0.038126208	0.053424392	0.030621059
14	1	Elevated	Cellulose Addition	0.00839362	0.009489981	0.020692677	0.038494531	0.217340364	0.019735911	0.128103765	0.035077065	0.024704119	0.010362798	0	0.012092549	0.054536968	0.12411535	0.048349147	0.063771903	0.136735721	0.026961913
40	1	Elevated	Cellulose Addition	0.025582479	0.024464147	0.044112552	0.083435795	0.266016096	0	0.085719903	0.086400021	0.027390109	0	0	0	0	0.113700818	0.026065377	0.045017153	0.046019869	0
62	1	Elevated	Cellulose Addition	0.011039914	0.015693604	0.028092327	0.052419633	0.219734103	0.02733508	0.04204429	0.039952765	0.032771486	0.013640314	0.010476096	0.016943319	0.0723452	0.167837006	0.048208788	0.07343475	0.070216172	0.027754497
74	1	Elevated	Cellulose Addition	0.011286295	0.01101366	0.028144481	0.046522743	0.224367282	0.037126363	0.053166978	0.045701041	0.028391267	0.012988308	0	0.014348228	0.071182854	0.188072347	0.047993614	0.076555682	0.046276166	0.023241808
13	3	Elevated	Cellulose Addition	0.035234241	0.015437086	0.047129984	0.069225047	0.186729912	0.023534713	0.038117003	0.048054602	0.025916852	0	0	0	0.054559352	0.104756904	0	0.090988217	0.221948376	0
27	3	Elevated	Cellulose Addition	0.010836772	0.012918686	0.028733396	0.048274046	0.235744571	0.067046549	0.067606732	0.056861603	0.028069681	0	0	0	0.068428357	0.269094495	0	0.090675678	0.007622131	0
33	3	Elevated	Cellulose Addition	0.009228636	0.011537741	0.027932975	0.05398893	0.215389918	0.025198117	0.075164208	0.048333684	0.02843777	0.011138174	0	0.015203557	0.049417508	0.134859133	0.050929104	0.059492564	0.132921146	0.02962369
53	3	Elevated	Cellulose Addition	0.009917008	0.011233807	0.027028029	0.045487104	0.252230385	0.0224311	0.077736754	0.051245298	0.028948934	0.01119061	0	0.012965688	0.062720984	0.161255753	0.048907945	0.075296407	0.056681325	0.022766671
10	1	Elevated	Control	0.018932669	0.02176972	0.035986907	0.057107867	0.261523707	0	0.047763163	0.062794178	0.066636884	0	0	0	0.105277575	0.160698413	0	0.104498296	0.011770003	0
26	1	Elevated	Control	0.011432647	0.012593431	0.023076374	0.043543488	0.204741325	0.023911681	0.041261102	0.034245361	0.028502398	0.010946534	0.013538656	0.014422551	0.071315062	0.145252045	0.040609991	0.065390962	0.15596413	0.03499893
42	1	Elevated	Control	0.010893889	0.01133204	0.019010077	0.037533666	0.206749819	0.024353469	0.082219428	0.032361888	0.024084386	0.008905306	0	0.012357065	0.050471477	0.10587353	0.048972174	0.040399441	0.24197633	0.022174729
66	1	Elevated	Control	0.013397685	0.016550416	0.031749516	0.062176461	0.21337955	0.040326472	0.030569326	0.043754178	0.039223658	0.014982993	0.01285589	0.019556205	0.086638279	0.113416519	0.044516417	0.038061105	0.092552942	0.036697607
17	3	Elevated	Control	0.009508463	0.012314943	0.01649476	0.03235176	0.2084232	0.021934135	0.012789698	0.026086138	0.021095302	0.009807979	0.008744437	0.00976082	0.096532381	0.207196895	0.025039119	0.112141227	0.124641732	0.018795827
41	3	Elevated	Control	0.013201396	0	0.036009662	0.069578103	0.309752015	0	0.054570999	0	0	0	0	0	0.094835219	0.193410108	0	0.123333596	0	0
73	3	Elevated	Control	0.013662837	0.014492191	0.029558276	0.055300367	0.227371212	0.036868702	0.054191497	0.034187868	0.036793718	0.013935873	0.008595904	0.018545066	0.086534268	0.10424125	0.039321478	0.023819527	0.125509111	0.026629684
85	3	Elevated	Control	0.013500942	0.019544402	0.028133871	0.058052377	0.230028765	0.029261846	0.041139296	0.051687018	0.035488802	0.012603682	0.013834514	0.017991784	0.081441447	0.128906841	0.049056302	0.039038157	0.072178119	0.036570063
16	1	Elevated	Remnant Inoculate	0.007021149	0.011865682	0.020995769	0.037053632	0.214390519	0.034929132	0.083375757	0.034962536	0.023877433	0.009347163	0	0.011650984	0.066384224	0.152761858	0.045991852	0.063548134	0.14340439	0.01492991
34	1	Elevated	Remnant Inoculate	0.010222548	0	0.022350756	0.044433461	0.290511219	0	0.040213354	0.067660556	0.030891372	0	0	0	0.104097273	0.295068082	0	0.078942558	0	0
58	1	Elevated	Remnant Inoculate	0.011564584	0.013226076	0.022788414	0.047031253	0.165892359	0.032739394	0.020690435	0.041132722	0.026915198	0.011789691	0	0.015031474	0.068682422	0.092435076	0.030102849	0.040759285	0.300029865	0.032836906
90	1	Elevated	Remnant Inoculate	0.01376171	0.017174394	0.02724868	0.054954728	0.20444601	0.035749982	0.035251529	0.043409823	0.030458945	0.013749416	0.010742059	0.015640459	0.059337025	0.098457983	0.041837282	0.044520491	0.199111439	0.022025955
5	3	Elevated	Remnant Inoculate	0.01592114	0.035791049	0.039931448	0.082947334	0.300453687	0	0.037373858	0.098583306	0.05026251	0	0	0	0.107496641	0.149751617	0	0.046302516	0.003667155	0
47	3	Elevated	Remnant Inoculate	0.010551422	0.012186146	0.025522256	0.050743391	0.219272898	0.035894276	0.037581244	0.038189629	0.02851673	0.012163896	0.012953427	0.016007973	0.064231013	0.110106959	0.053274076	0.039019759	0.173233598	0.033896426
61	3	Elevated	Remnant Inoculate	0	0	0	0.127328353	0.508523356	0	0	0	0	0	0	0	0	0.141196042	0	0	0.222952249	0
71	3	Elevated	Remnant Inoculate	0.014138174	0.018372813	0.034762274	0.072142295	0.189702846	0.041703454	0.020201733	0.056104494	0.032961241	0.011327061	0.009652575	0.017617384	0.063631748	0.087900221	0.039923431	0.040197434	0.196186406	0.02939634
