# Supplementary material for: Soil microbial restoration strategies for promoting climate‐ready prairie ecosystems
Source: Ecol Appl. 2019 Mar 4;29(3):e01858. doi: 10.1002/eap.1858 (PMC9286448; doi:10.1002/eap.1858)
Supplement: Supplementary file 4 [file EAP-29-e01858-s003.csv]

Kathryn M. Docherty and Jessica L.M. Gutknecht. Soil microbial restoration strategies for promoting climate-ready prairie ecosystems. Ecological Applications.
All Metabolism data predicted from 16S rRNA sequence data using Picrust
				KEGG1	Metabolism	Metabolism	Metabolism	Metabolism	Metabolism	Metabolism	Metabolism	Metabolism	Metabolism	Metabolism	Metabolism	Metabolism	Metabolism	Metabolism	Metabolism	Metabolism	Metabolism	Metabolism	Metabolism	Metabolism	Metabolism	Metabolism	Metabolism	Metabolism	Metabolism	Metabolism	Metabolism	Metabolism	Metabolism	Metabolism	Metabolism	Metabolism	Metabolism	Metabolism	Metabolism	Metabolism	Metabolism	Metabolism	Metabolism	Metabolism	Metabolism	Metabolism	Metabolism	Metabolism	Metabolism
				KEGG2	Amino Acid Metabolism	Amino Acid Metabolism	Amino Acid Metabolism	Amino Acid Metabolism	Amino Acid Metabolism	Amino Acid Metabolism	Amino Acid Metabolism	Amino Acid Metabolism	Amino Acid Metabolism	Amino Acid Metabolism	Amino Acid Metabolism	Amino Acid Metabolism	Amino Acid Metabolism	Amino Acid Metabolism	Carbohydrate Metabolism	Carbohydrate Metabolism	Carbohydrate Metabolism	Carbohydrate Metabolism	Carbohydrate Metabolism	Carbohydrate Metabolism	Carbohydrate Metabolism	Carbohydrate Metabolism	Carbohydrate Metabolism	Carbohydrate Metabolism	Carbohydrate Metabolism	Carbohydrate Metabolism	Carbohydrate Metabolism	Carbohydrate Metabolism	Carbohydrate Metabolism	Energy Metabolism	Energy Metabolism	Energy Metabolism	Energy Metabolism	Energy Metabolism	Energy Metabolism	Energy Metabolism	Energy Metabolism	Energy Metabolism	Enzyme Families	Enzyme Families	Enzyme Families	Glycan Biosynthesis and Metabolism	Glycan Biosynthesis and Metabolism	Glycan Biosynthesis and Metabolism	Glycan Biosynthesis and Metabolism
ID	Plant Treatment	Temperature Treatment	Soil Amendment Treatment	KEGG3	Alanine, aspartate and glutamate metabolism	Amino acid related enzymes	Arginine and proline metabolism	Cysteine and methionine metabolism	Glycine, serine and threonine metabolism	Histidine metabolism	Lysine biosynthesis	Lysine degradation	Phenylalanine metabolism	Phenylalanine, tyrosine and tryptophan biosynthesis	Tryptophan metabolism	Tyrosine metabolism	Valine, leucine and isoleucine biosynthesis	Valine, leucine and isoleucine degradation	Amino sugar and nucleotide sugar metabolism	Ascorbate and aldarate metabolism	Butanoate metabolism	C5-Branched dibasic acid metabolism	Citrate cycle (TCA cycle)	Fructose and mannose metabolism	Galactose metabolism	Glycolysis / Gluconeogenesis	Glyoxylate and dicarboxylate metabolism	Inositol phosphate metabolism	Pentose and glucuronate interconversions	Pentose phosphate pathway	Propanoate metabolism	Pyruvate metabolism	Starch and sucrose metabolism	Carbon fixation in photosynthetic organisms	Carbon fixation pathways in prokaryotes	Methane metabolism	Nitrogen metabolism	Oxidative phosphorylation	Photosynthesis	Photosynthesis - antenna proteins	Photosynthesis proteins	Sulfur metabolism	Cytochrome P450	Peptidases	Protein kinases	Glycosaminoglycan biosynthesis - chondroitin sulfate	Glycosaminoglycan degradation	Glycosphingolipid biosynthesis - ganglio series	Glycosphingolipid biosynthesis - globo series
1	3	Ambient	Control		2.245674028	2.885458719	2.783081348	1.927164305	2.208543761	1.321153592	1.415678514	0.916161376	0.897775667	1.648191245	1.257996253	1.059025304	1.656866936	1.734167128	2.936964036	0.383693501	2.052824613	0.68941133	1.830845141	1.353112219	1.314335471	2.352125386	1.555017283	0.540869152	1.254365551	1.798147708	1.914097997	2.298551413	1.855732341	1.076123381	2.433436238	2.063189002	1.707802317	3.681806908	0.698403652	0.001034328	0.725507269	0.808717908	0.000401066	3.994173989	0.977271168	0	0.184448138	0.103369482	0.215203567
2	1	Ambient	Remnant Inoculate		2.225777016	2.892151805	2.737996008	1.949307321	2.204435164	1.355705702	1.423832384	0.950944935	0.873401661	1.657429317	1.304776117	1.014759618	1.677825874	1.834504881	2.934690079	0.377412656	2.098540312	0.713159619	1.863823568	1.335716349	1.289964072	2.353559083	1.606594261	0.535146031	1.176099656	1.729220835	2.017833935	2.282981905	1.852007381	1.076676439	2.501992209	2.181668098	1.691648995	3.697659471	0.714228529	0.012143405	0.748731796	0.815520522	0.000661706	4.006938174	1.038355635	0	0.147931393	0.080233729	0.19571969
3	3	Ambient	Remnant Inoculate		2.22361157	2.896538018	2.743011002	1.955514898	2.190989012	1.35760738	1.428280536	0.975108198	0.880896824	1.659475733	1.314061885	1.014391492	1.675400489	1.855027223	2.884198526	0.379026741	2.119701597	0.707717715	1.865812265	1.328482335	1.246798491	2.340847191	1.602182548	0.523410916	1.147660513	1.716869206	2.028904163	2.290661854	1.810077709	1.079206209	2.532061264	2.199964707	1.691718036	3.702821239	0.688533628	0.008745871	0.720458356	0.818785679	0.000656045	3.985910832	1.041949551	0	0.146335595	0.07946917	0.191239144
5	3	Elevated	Remnant Inoculate		2.16613334	2.849189782	2.763315775	1.880506888	2.141194404	1.327834363	1.416981354	1.086925311	0.893933018	1.626418887	1.391413255	1.014317265	1.679121298	2.024136687	2.733216367	0.377022365	2.283726514	0.692493882	1.901155471	1.305673113	1.152572408	2.373435736	1.587986421	0.505933773	1.101329119	1.681249742	2.149012084	2.373616453	1.718102609	1.060908767	2.571414477	2.220408657	1.634357046	3.620054572	0.684455326	0.009102779	0.719628194	0.79321345	0.001077608	3.826406532	1.013105792	0	0.136695623	0.075124696	0.173869765
6	1	Ambient	Control		2.1941782	2.874554968	2.780231341	1.92020034	2.188896585	1.346018939	1.42406155	0.994212586	0.888873698	1.653304285	1.320665598	1.025410598	1.679006561	1.863950341	2.864792703	0.384860067	2.120703473	0.699623736	1.84150744	1.337739649	1.244288361	2.340651834	1.58413574	0.513807618	1.1835022	1.736049596	2.027862822	2.313387278	1.820682331	1.07725132	2.488798772	2.155676333	1.640028873	3.6895257	0.691820268	0.010515649	0.724390231	0.81807943	0.000943712	3.926429157	1.001334044	0	0.161247882	0.089430599	0.202081274
8	1	Ambient	Cellulose addition		2.246700012	2.909973569	2.735588429	1.983720417	2.202168159	1.362462358	1.426661664	0.929625888	0.872746887	1.67891889	1.280237976	1.030104107	1.663656524	1.781520466	2.942997058	0.377535323	2.06515294	0.70701355	1.847538116	1.335814807	1.288889778	2.314101951	1.55893159	0.521360537	1.183138359	1.749617312	1.965255418	2.266402659	1.872244144	1.070635601	2.507990306	2.107244691	1.696445388	3.749315701	0.711518353	0.008076971	0.740858227	0.828209169	0.0007508	4.068886881	1.058640391	0	0.155227997	0.086611873	0.201408091
9	3	Ambient	Cellulose addition		2.178721586	2.856944094	2.777768169	1.916749206	2.200245138	1.352191552	1.413994896	1.015809177	0.900786289	1.63315078	1.355356027	1.045378438	1.677671223	1.912790409	2.789939225	0.38365732	2.165090002	0.705408805	1.853728757	1.317612941	1.214543311	2.341864988	1.597905963	0.519921905	1.178824463	1.73793717	2.049106241	2.341544697	1.759217301	1.091871874	2.489865033	2.143258971	1.656775441	3.643002161	0.660311838	0.002562328	0.687459699	0.803917492	0.001306787	3.894430563	0.977732988	0	0.162592502	0.094537079	0.203922847
10	1	Elevated	Control		2.15399456	2.817908198	2.78389472	1.853979362	2.145575776	1.310619521	1.387260306	1.048610256	0.895746639	1.602689616	1.372066691	1.039076929	1.697931336	1.950271937	2.705442801	0.376648022	2.222280249	0.700653767	1.840206789	1.342352166	1.154280918	2.396316211	1.619781936	0.506185836	1.119041442	1.712515933	2.081194969	2.382738683	1.706473515	1.096284852	2.451573684	2.228517712	1.641451846	3.529970114	0.851363927	0.060157483	0.941056812	0.76981915	0.000923479	3.829141442	1.035677571	0	0.138971628	0.074674412	0.171436687
11	3	Elevated	Control		2.148563412	2.822477343	2.776082502	1.85191154	2.173119393	1.328916698	1.401558928	1.117701299	0.903585374	1.600268778	1.444863043	1.022887363	1.70371297	2.08192602	2.664517515	0.378202862	2.354633264	0.709762945	1.912445599	1.290880401	1.133304367	2.39724791	1.663044461	0.521018136	1.094911447	1.656302605	2.206356575	2.397825298	1.668580595	1.059055639	2.533491148	2.29177267	1.639062472	3.515180164	0.66236277	0.009642383	0.697681946	0.768775416	0.0009442	3.739987961	0.992391076	0	0.129545535	0.070933839	0.165129631
13	3	Elevated	Cellulose addition		2.164016332	2.853272603	2.806378843	1.880655022	2.172072834	1.330429781	1.4194408	1.0629816	0.908642192	1.629145594	1.367867914	1.03989347	1.694309983	1.935543784	2.706753947	0.37716933	2.209516092	0.698670898	1.868657395	1.336748907	1.152530743	2.357003373	1.606703214	0.502875356	1.153232869	1.730810241	2.069926437	2.387153754	1.687539856	1.096734857	2.513336406	2.174794209	1.643126597	3.571674755	0.652996888	0.002419001	0.682624519	0.77914879	0.001265875	3.811155805	0.988546084	0	0.158060158	0.087837394	0.186760164
14	1	Elevated	Cellulose addition		2.199198912	2.85627715	2.76391621	1.916955953	2.203863235	1.346575359	1.406748798	0.997882324	0.901980905	1.639318553	1.340673337	1.039468252	1.6558971	1.875351661	2.877475948	0.38406109	2.129204685	0.699600705	1.838213366	1.330914986	1.267347976	2.317658025	1.581154078	0.523579438	1.19280328	1.735003283	2.027078048	2.284772712	1.842444311	1.053020498	2.476682058	2.133479702	1.656168879	3.643971124	0.675577605	0.002776558	0.701426034	0.808562228	0.00113119	3.955863752	1.033165907	0	0.157668808	0.088868208	0.199974585
16	1	Elevated	Remnant Inoculate		2.14431352	2.821834956	2.802345759	1.857165171	2.182986429	1.322363281	1.401647472	1.116455679	0.899928848	1.590364285	1.439414837	1.011870808	1.709536051	2.079507122	2.661160911	0.382143182	2.345158804	0.710870182	1.9003658	1.288803604	1.134555648	2.396869364	1.681664208	0.524339039	1.094977195	1.657756393	2.205228625	2.406303022	1.664291584	1.057962632	2.513513607	2.301681784	1.649079173	3.509993805	0.671375374	0.014776004	0.713037669	0.774854681	0.001149204	3.744162378	1.016856755	0	0.125328737	0.066955701	0.161895984
17	3	Elevated	Control		2.166865002	2.86852848	2.769887012	1.867645252	2.160268965	1.317097788	1.412240953	1.080655222	0.902962785	1.611195596	1.416754031	1.01591792	1.715295484	2.010931476	2.694975256	0.372390366	2.312132708	0.724672165	1.929380956	1.288924431	1.139058192	2.398687672	1.662890369	0.518587393	1.055152325	1.662067867	2.169012052	2.36892272	1.647337607	1.073679979	2.563134625	2.320170794	1.652176481	3.618708883	0.681704457	0.005912399	0.717899877	0.768900331	0.000795797	3.773755815	1.022241571	0	0.121906519	0.059583313	0.150881014
18	1	Ambient	Remnant Inoculate		2.219772968	2.915931938	2.736099582	1.954472249	2.196383927	1.360337395	1.437090704	0.955690836	0.871362938	1.678137529	1.292926398	1.015479724	1.686919111	1.846346643	2.907720588	0.372019751	2.123964386	0.720460383	1.883649359	1.331597672	1.267579558	2.346069985	1.597772747	0.527626724	1.158503565	1.709500322	2.031510674	2.29822747	1.852923326	1.07212283	2.556875475	2.211143448	1.67208356	3.720520638	0.691616117	0.005778357	0.718645143	0.80902701	0.000570233	3.988434922	1.040018734	0	0.14383167	0.082313076	0.19671124
19	3	Ambient	Control		2.173196372	2.864066264	2.779314747	1.895973124	2.175461469	1.345744219	1.411980363	1.073507259	0.887461844	1.639463726	1.399158481	1.010197291	1.701846131	2.008664251	2.722989682	0.377338475	2.256446366	0.711286511	1.888378388	1.303158349	1.148214455	2.364658546	1.64627439	0.5111278	1.105669583	1.678390592	2.153394711	2.375963531	1.685488237	1.07342014	2.538702023	2.207628918	1.647663171	3.61164557	0.661357013	0.005119529	0.690014075	0.802987058	0.001014681	3.800176442	0.997611143	0	0.137345834	0.073303042	0.174924917
22	1	Elevated	Remnant Inoculate		2.180113006	2.900664099	2.784160249	1.885419131	2.158173905	1.331356541	1.426252181	1.01084311	0.866684762	1.655529832	1.32220188	0.995301242	1.708993859	1.899557217	2.775687424	0.369866383	2.184324351	0.70942111	1.906826801	1.326704008	1.163293797	2.391913576	1.613276004	0.507457039	1.108796988	1.692649829	2.073415574	2.390870767	1.729799908	1.099973218	2.552385872	2.258604455	1.637340832	3.693580136	0.798130083	0.040057912	0.863887226	0.797117354	0.000912458	3.858534506	1.013791052	0	0.139164896	0.075012075	0.177006839
23	3	Elevated	Remnant Inoculate		2.148161079	2.83178523	2.763817626	1.864396335	2.139090403	1.32715741	1.390757096	1.091694644	0.894378694	1.605519729	1.401816824	1.01619563	1.678864769	2.027743476	2.694040885	0.382462699	2.27124741	0.69409416	1.88089847	1.305067939	1.132670113	2.35711648	1.64158254	0.495158982	1.083533534	1.674117032	2.152474023	2.391395142	1.686571096	1.087096835	2.540678985	2.235169606	1.655790767	3.591323196	0.755055103	0.031455007	0.818160024	0.796550324	0.001219419	3.8002736	1.02358211	0	0.134440919	0.075908818	0.172567746
24	1	Ambient	Control		2.209679434	2.86049928	2.723003828	1.929352705	2.175961244	1.35090563	1.414012304	0.998594259	0.883531125	1.644820623	1.34735595	1.018648819	1.669917086	1.916371127	2.889145422	0.375388058	2.169852931	0.708805486	1.856964862	1.315868557	1.255599366	2.340780187	1.591575427	0.529742605	1.14190787	1.698092198	2.067175994	2.280409253	1.843161808	1.056218148	2.514269845	2.17468758	1.667516718	3.664969013	0.724247723	0.017710717	0.764266406	0.811177196	0.000844085	3.973233455	1.048715587	0	0.140638162	0.079050088	0.190582383
25	3	Ambient	Remnant Inoculate		2.205129276	2.921048857	2.781181735	1.964661715	2.185101535	1.351949449	1.431040747	1.015373744	0.875910639	1.665226792	1.327237025	1.007880175	1.67728961	1.901827325	2.804268468	0.377237213	2.139351326	0.70065348	1.868236128	1.318993138	1.174508669	2.313396433	1.606942411	0.49843294	1.1262093	1.692334464	2.06112578	2.331711907	1.728753785	1.088250864	2.561107455	2.174433541	1.675519627	3.730508184	0.666831416	0.004088276	0.695035708	0.829419731	0.000750319	3.931728299	1.036825166	0	0.144022734	0.076965395	0.180778737
26	1	Elevated	Control		2.185168677	2.865053923	2.740289599	1.892448346	2.169050437	1.332135028	1.422456731	1.053746216	0.894581214	1.635802173	1.360668046	1.021769774	1.661122448	1.981834747	2.804506715	0.375496701	2.239932108	0.701204271	1.887943795	1.313470919	1.196470026	2.345549992	1.599891589	0.509676963	1.107855354	1.681690715	2.125871336	2.339745245	1.778739886	1.046335097	2.563618082	2.231204016	1.6676444	3.633222499	0.686440752	0.004634571	0.717800648	0.796189905	0.001069516	3.89103885	1.038596831	0	0.134029271	0.074354454	0.171374265
27	3	Elevated	Cellulose addition		2.183514496	2.882439504	2.798966931	1.931972253	2.178500808	1.339001408	1.409753081	1.034593203	0.892405365	1.643529622	1.366754483	1.048469741	1.689964019	1.920691455	2.705947016	0.374768739	2.222108338	0.705583257	1.866732082	1.293629309	1.13043554	2.339103282	1.603255661	0.49994204	1.095833092	1.706294063	2.067786307	2.386982226	1.655499358	1.091517231	2.528081098	2.168962355	1.678807674	3.64022201	0.693106819	0.010654087	0.731598431	0.802118977	0.001266756	3.870913889	1.041664815	0	0.140841076	0.077183239	0.171318788
28	1	Elevated	Cellulose addition		2.231217846	2.924030167	2.762021171	1.97061489	2.218218546	1.359491355	1.431808654	0.949092315	0.878126213	1.677596231	1.285449216	1.022282895	1.674402887	1.810778236	2.883459489	0.374307734	2.077072731	0.709743562	1.855046242	1.329413094	1.238687361	2.310577881	1.598748869	0.515457893	1.159522837	1.72715172	1.990652582	2.30055469	1.807902054	1.087527045	2.526269818	2.134140182	1.699436968	3.738645761	0.690813765	0.004448958	0.71870665	0.82628542	0.000938452	4.015762868	1.03896649	0	0.148470955	0.084699654	0.1938512
30	1	Ambient	Cellulose addition		2.204731955	2.889402741	2.793720639	1.946231165	2.226219289	1.356372107	1.418812306	0.983775385	0.888138615	1.655186582	1.318968733	1.044701498	1.674031065	1.871011895	2.804373643	0.385561654	2.133601626	0.706330382	1.841809067	1.328193781	1.218658241	2.322871495	1.612266312	0.519639899	1.177016331	1.740251947	2.025466843	2.344141236	1.772859203	1.085223709	2.495722139	2.144263695	1.683183582	3.642610871	0.66153337	0.002833246	0.690301012	0.810362625	0.000933838	3.946538787	1.034828204	0	0.154192023	0.08992948	0.199931939
31	3	Ambient	Cellulose addition		2.191825004	2.886724454	2.795095795	1.924945991	2.186834293	1.337275719	1.405386191	1.026244294	0.884685373	1.640548227	1.351642617	1.030891046	1.675843699	1.897637641	2.74706723	0.381281718	2.164476966	0.698931045	1.83537447	1.311538335	1.1472649	2.324679119	1.628873469	0.507789131	1.112270392	1.696279486	2.052895385	2.3544944	1.671994005	1.089744393	2.495636601	2.196971158	1.698518526	3.633545158	0.723021396	0.02095834	0.771046653	0.812186119	0.000962423	3.890369988	1.061513307	0	0.143225798	0.072032926	0.166681147
33	3	Elevated	Cellulose addition		2.196875717	2.883971679	2.799021633	1.906034198	2.172799373	1.324937733	1.414499762	1.028557356	0.893103854	1.643375031	1.344411049	1.019396076	1.694742675	1.881044413	2.769509417	0.375075141	2.160606722	0.697542328	1.872120449	1.342897602	1.173700501	2.350777153	1.605283631	0.499097193	1.148598774	1.729404192	2.050940027	2.358922005	1.694711331	1.090971371	2.528329555	2.178450172	1.66606778	3.653572888	0.678780959	0.003814961	0.708261831	0.797434304	0.000900008	3.852774746	1.00885568	0	0.152446198	0.077185795	0.1768315
34	1	Elevated	Remnant Inoculate		2.120248042	2.783363488	2.75646882	1.820071409	2.133055027	1.317337595	1.390846506	1.176763039	0.920464249	1.574384121	1.480670402	1.03101796	1.663078457	2.153570066	2.641046864	0.388003912	2.400911921	0.68581006	1.885768855	1.285916732	1.103389357	2.372179729	1.633940578	0.506019084	1.067036611	1.638824732	2.249455405	2.399360764	1.656086321	1.033595267	2.543721734	2.261252149	1.639325875	3.476642963	0.641184479	0.004939837	0.674713324	0.77112367	0.001543202	3.706452771	1.012944998	0	0.128077803	0.072578217	0.161773696
35	3	Ambient	Cellulose addition		2.201580568	2.878022446	2.782369105	1.93002225	2.194798392	1.351268366	1.410963843	0.997744372	0.893409846	1.658093997	1.334275932	1.039485581	1.668723516	1.859684922	2.849475651	0.385017952	2.114645406	0.692324501	1.839054777	1.327691056	1.23298722	2.324707886	1.57593102	0.516394862	1.195364642	1.755029785	2.027463619	2.32515181	1.77776857	1.084161622	2.499971638	2.074988174	1.662212627	3.673485343	0.687576978	0.00461188	0.715026293	0.807004927	0.000875517	3.932946725	0.995759044	0	0.162426944	0.091584035	0.19992621
36	1	Ambient	Remnant Inoculate		2.181252041	2.83882935	2.75735115	1.90044442	2.183120557	1.339858009	1.39871054	1.05362252	0.901246736	1.617710967	1.401278317	1.028331636	1.687551062	1.983960221	2.758036082	0.384037414	2.241044563	0.711603796	1.865229193	1.304404918	1.187909232	2.35482918	1.663730345	0.526299711	1.110617999	1.683404217	2.127572319	2.328927876	1.717341287	1.059738185	2.497773542	2.22229062	1.673201888	3.591202338	0.671318928	0.007133032	0.704364728	0.797194451	0.00078237	3.859216927	1.040517114	0	0.133169041	0.068478829	0.170768633
37	3	Ambient	Control		2.135540683	2.762754289	2.74536791	1.833088181	2.152750848	1.325335443	1.377283122	1.162361639	0.919527969	1.575664051	1.500092042	1.032880109	1.676927958	2.167341309	2.654676801	0.380561982	2.412207305	0.701528627	1.884248775	1.262568266	1.131207128	2.372054169	1.664076135	0.529051053	1.06465724	1.630818813	2.253086699	2.37281776	1.665168658	1.029132639	2.521800228	2.2538033	1.649215481	3.479378522	0.654385696	0.008693189	0.689170201	0.775315008	0.000939804	3.734347413	1.022436534	0	0.122879405	0.067971342	0.163749142
38	1	Ambient	Control		2.237250684	2.843457736	2.715750283	1.949711134	2.21429561	1.370894437	1.399125751	0.971887292	0.886333702	1.635186135	1.353365108	1.024057914	1.665155432	1.908292332	2.935795064	0.381091598	2.158468373	0.712286278	1.86112386	1.326784565	1.312949228	2.342108961	1.60945901	0.550616529	1.186095193	1.719761721	2.061035454	2.258505151	1.880982958	1.048713594	2.485925456	2.13560051	1.686391211	3.652497936	0.676230928	0.003905789	0.700251216	0.816010818	0.000510805	4.020576467	1.029004	0	0.141193948	0.08296219	0.205057018
40	1	Elevated	Cellulose addition		2.198020846	2.904438189	2.788049777	1.910274141	2.176857963	1.343910109	1.420236482	1.019884175	0.884239177	1.663095833	1.327081074	1.028700802	1.686001192	1.896200302	2.788347636	0.375049184	2.161220364	0.707847066	1.871135465	1.318726128	1.172536922	2.325147075	1.591103309	0.505824186	1.142155302	1.713970154	2.047914793	2.35898386	1.734730928	1.086113127	2.53774395	2.152269701	1.658598162	3.67791849	0.689439379	0.00559975	0.721861333	0.808597879	0.000997828	3.894015208	1.01239302	0	0.151297489	0.08554511	0.184747057
41	3	Elevated	Control		2.162338279	2.873209578	2.763754209	1.87545632	2.16834692	1.322943371	1.422147263	1.060684578	0.892479413	1.619402368	1.364108694	1.016171583	1.68060467	1.982851583	2.771173041	0.381450614	2.242412619	0.698216366	1.912599532	1.318614697	1.192286082	2.36460876	1.619108067	0.513493569	1.129698114	1.682529888	2.121369156	2.364878536	1.764320983	1.056073866	2.542660739	2.214785132	1.64710343	3.647551749	0.680018767	0.007872546	0.710294961	0.790884327	0.000882902	3.844635179	1.021836873	0	0.138161959	0.077597309	0.178898094
42	1	Elevated	Control		2.156808236	2.825117122	2.761701903	1.848171076	2.147364546	1.318479126	1.397748151	1.085724789	0.901169496	1.602321167	1.425383623	1.03194648	1.698584002	2.032880946	2.699885589	0.382563616	2.315901796	0.712725625	1.870130673	1.292234848	1.153105875	2.39334488	1.63759854	0.52151869	1.084024442	1.660872041	2.16011232	2.358415305	1.710525076	1.04812393	2.468918548	2.285025038	1.629855198	3.513863988	0.78055112	0.038924424	0.847565086	0.772261928	0.000961276	3.798222896	1.030304099	0	0.123154405	0.063250982	0.155741171
45	3	Ambient	Remnant Inoculate		2.167605	2.863688811	2.784180323	1.882060528	2.166990842	1.324969948	1.402580634	1.055703414	0.887579203	1.614321089	1.385699604	1.026085534	1.702638033	1.962858193	2.695619929	0.379161982	2.228572573	0.709252232	1.859596752	1.310102912	1.135654539	2.381530969	1.66575539	0.513468804	1.075472644	1.67292056	2.105458908	2.36902097	1.673042285	1.091147491	2.473809506	2.277627706	1.660759136	3.573831848	0.804562824	0.046277592	0.88022038	0.78832915	0.000813344	3.847978443	1.056953861	0	0.12434198	0.061531934	0.154657012
46	1	Ambient	Cellulose addition		2.204243247	2.867790404	2.781975167	1.93353069	2.18555414	1.330653257	1.398282484	0.994929438	0.906561451	1.643318481	1.347684009	1.05840346	1.676243359	1.88856876	2.805322576	0.37256167	2.166837083	0.704232766	1.85441409	1.311796451	1.204077877	2.32343056	1.606173182	0.508938117	1.151616081	1.703410576	2.036404629	2.336604238	1.746574401	1.071940486	2.482614053	2.110043066	1.695761644	3.657689343	0.702276279	0.010453229	0.73917003	0.818333213	0.000968927	3.906601047	1.010525433	0	0.145907332	0.080532723	0.184217207
47	3	Elevated	Remnant Inoculate		2.164066103	2.875198773	2.801656318	1.887018087	2.166904918	1.326387064	1.420233079	1.064079293	0.889508051	1.637837453	1.381162856	1.010351386	1.719172359	1.958496526	2.692809675	0.375758756	2.252317048	0.714333481	1.90307295	1.306045399	1.124761344	2.394130779	1.653142921	0.504026195	1.081518635	1.690199934	2.132235811	2.402221719	1.64496942	1.100787012	2.563691227	2.300780128	1.651129712	3.627046527	0.705385181	0.016797909	0.751796948	0.782973105	0.000882763	3.778596059	1.012669434	0	0.133354443	0.066372383	0.160053276
49	3	Elevated	Control		2.183439821	2.850680383	2.736740426	1.886507932	2.151747458	1.331620802	1.413288703	1.066755024	0.897988424	1.629918018	1.383915107	1.018877055	1.663257926	2.015336815	2.818774449	0.374191082	2.2704775	0.697277752	1.883701003	1.305015997	1.210625385	2.339010805	1.589911653	0.515025689	1.124037731	1.665119042	2.141168082	2.315472265	1.801216956	1.028922504	2.546685406	2.182760972	1.650733531	3.624286769	0.665745567	0.002364533	0.691107085	0.800386624	0.00080089	3.857376281	1.015940458	0	0.137501379	0.077152407	0.180886736
50	1	Elevated	Control		2.198121623	2.901338906	2.77277076	1.935226366	2.187753538	1.347860735	1.434693443	1.022679016	0.870811913	1.642230534	1.347509935	0.999243637	1.71132836	1.930334657	2.766631762	0.381046596	2.191953392	0.718301677	1.904044157	1.32156049	1.183228415	2.381736112	1.625187507	0.523987791	1.120708086	1.692921112	2.095239821	2.362208254	1.725720899	1.091270131	2.531829727	2.277041845	1.662976447	3.66747604	0.699338996	0.018056448	0.741171878	0.802581341	0.000984188	3.891013502	1.016968774	0	0.13459021	0.072410936	0.178537636
52	1	Ambient	Control		2.239378085	2.931066569	2.736288786	1.955528471	2.191446322	1.353001391	1.434928509	0.921494337	0.860395434	1.675514662	1.259345561	1.011488238	1.672084566	1.782369246	2.949644935	0.375972176	2.05539114	0.711294298	1.839648151	1.34177323	1.283725056	2.333550274	1.566483995	0.525025892	1.18059036	1.726844907	1.96661437	2.262519374	1.901210724	1.081554918	2.483726279	2.149294612	1.661662556	3.740916833	0.834113842	0.044585971	0.900671392	0.823438922	0.000648083	4.05988936	1.037948974	0	0.148447784	0.084746013	0.198181533
53	3	Elevated	Cellulose addition		2.169275807	2.812209046	2.748719308	1.897044075	2.191254129	1.332447881	1.392350567	1.04747655	0.910996234	1.604449811	1.406264306	1.049203649	1.677953851	1.985747304	2.767656355	0.386988661	2.260431444	0.704444533	1.861331547	1.308857361	1.218233138	2.360190261	1.633914622	0.532255279	1.157809809	1.712273211	2.111114582	2.335788256	1.768455991	1.056384934	2.47550015	2.153954536	1.664097562	3.55266054	0.662986976	0.004502666	0.694193249	0.788242944	0.001041286	3.850382242	1.000090843	0	0.145370746	0.085554235	0.193858781
54	1	Ambient	Cellulose addition		2.23730845	2.931858805	2.771852114	1.995755533	2.220478562	1.363098193	1.434680245	0.965691028	0.872792247	1.665714483	1.301175548	1.020604041	1.672326225	1.831206973	2.860636547	0.380894741	2.100438623	0.708074372	1.857383036	1.343504241	1.228674963	2.322465314	1.600875391	0.519449251	1.166295169	1.68671798	2.002066741	2.304081963	1.784057042	1.077438777	2.50080033	2.20787731	1.710286596	3.662676383	0.641271229	0.002141832	0.66667691	0.828630721	0.000880437	3.994956621	1.051237316	0	0.146745112	0.080246736	0.189577516
55	3	Ambient	Control		2.210629631	2.867233892	2.72692817	1.933479907	2.208692976	1.353037772	1.413858292	0.988712547	0.883257963	1.630789723	1.34774338	1.021310751	1.672633617	1.909252214	2.880547858	0.379913787	2.169894874	0.711961418	1.869366639	1.313841074	1.272135823	2.341884629	1.625681631	0.542137945	1.162747271	1.703342824	2.064526941	2.279811998	1.842214467	1.061703236	2.500694726	2.178287048	1.670675298	3.661093749	0.705943488	0.01239113	0.740049424	0.804743255	0.000857847	3.971227276	1.026800108	0	0.140102091	0.081144573	0.195142972
58	1	Elevated	Remnant Inoculate		2.198703936	2.848765114	2.727368051	1.89752953	2.1734251	1.333041511	1.417465453	1.024317931	0.898423067	1.631033772	1.358328273	1.020184709	1.657402383	1.954257314	2.904220832	0.379095358	2.210620139	0.699529074	1.864071431	1.315783425	1.277716565	2.347464278	1.582897383	0.534588533	1.177290752	1.692723008	2.103013694	2.276541668	1.886576292	1.024599291	2.497183623	2.162123134	1.654656148	3.630491024	0.695558327	0.008991641	0.72628208	0.802007629	0.000756899	3.925903488	1.017069931	0	0.146656084	0.083361905	0.192711992
59	3	Ambient	Remnant Inoculate		2.2000754	2.863487885	2.752701109	1.926668008	2.203070918	1.366667258	1.413875108	1.003081497	0.877753187	1.643781129	1.343442512	1.022343817	1.666617215	1.916904136	2.821948768	0.386298614	2.157521978	0.704856806	1.866511178	1.314823938	1.2303617	2.334219634	1.630775271	0.527154325	1.179381014	1.710374532	2.069059397	2.331802364	1.78631471	1.07985587	2.522141003	2.161882543	1.67745227	3.665424127	0.668379737	0.004332126	0.696012444	0.811586361	0.00074888	3.924887192	1.005110108	0	0.150818653	0.091552895	0.203666799
60	1	Ambient	Remnant Inoculate		2.270276657	2.931533577	2.719215729	1.987589208	2.226016351	1.365787014	1.436263745	0.888381769	0.851995574	1.701970969	1.241155687	1.002368891	1.653188215	1.745221184	3.038197547	0.37964078	2.00557187	0.711309939	1.829494826	1.358570992	1.358479166	2.302890319	1.558170889	0.538362643	1.244025261	1.745795099	1.950338315	2.222136688	1.989900172	1.06556073	2.490284962	2.080295571	1.678578203	3.777468612	0.723660584	0.005984018	0.749693357	0.843868941	0.00055861	4.106023327	1.008092734	0	0.159655431	0.093341495	0.221814224
61	3	Elevated	Remnant Inoculate		2.149689953	2.810368486	2.769493114	1.866676994	2.165344847	1.337898528	1.402652863	1.102888468	0.908485478	1.608231255	1.422029003	1.025512228	1.682072895	2.052925908	2.730180898	0.37918207	2.294106936	0.705508458	1.883358439	1.299927827	1.166837895	2.357543087	1.628750598	0.517568069	1.113597256	1.675738612	2.169206076	2.36708534	1.725514643	1.055527163	2.5393825	2.226401268	1.643705572	3.571893935	0.647170063	0.004327843	0.675563515	0.786827585	0.001096543	3.814521466	1.004316295	0	0.139984151	0.079324352	0.182516003
62	1	Elevated	Cellulose addition		2.227917131	2.909978222	2.761818632	1.957874253	2.210179269	1.35852647	1.424869153	0.942841165	0.873899827	1.674231441	1.287421094	1.030054584	1.677590679	1.798387421	2.905170256	0.380897726	2.065215935	0.712629249	1.855892864	1.342563299	1.267084576	2.322482844	1.575428199	0.518807567	1.209733061	1.741035906	1.97850957	2.304138327	1.848558679	1.0874061	2.492518226	2.125093669	1.681230607	3.741520867	0.694447714	0.00692673	0.722335726	0.828753844	0.000814909	3.987306608	0.987371439	0	0.162800797	0.093768913	0.209431726
63	3	Ambient	Cellulose addition		sample lost	sample lost	sample lost	sample lost	sample lost	sample lost	sample lost	sample lost	sample lost	sample lost	sample lost	sample lost	sample lost	sample lost	sample lost	sample lost	sample lost	sample lost	sample lost	sample lost	sample lost	sample lost	sample lost	sample lost	sample lost	sample lost	sample lost	sample lost	sample lost	sample lost	sample lost	sample lost	sample lost	sample lost	sample lost	sample lost	sample lost	sample lost	sample lost	sample lost	sample lost	sample lost	sample lost	sample lost	sample lost
65	3	Ambient	Control		2.188026883	2.906544865	2.759697294	1.913431194	2.179375158	1.34255257	1.436524201	1.045497159	0.884136706	1.65671831	1.357509624	1.009219783	1.692425985	1.962338542	2.772288643	0.374293294	2.2225855	0.713950722	1.884830292	1.307076637	1.176412425	2.343468243	1.611036047	0.510036531	1.118573331	1.663371254	2.114062364	2.341556366	1.753799155	1.056784956	2.54355868	2.244214811	1.643528293	3.636051311	0.67166735	0.007715098	0.701871138	0.80236053	0.001100777	3.858591814	1.048268414	0	0.138340686	0.074553531	0.175438817
66	1	Elevated	Control		2.14962753	2.799997889	2.748478047	1.850953151	2.161168083	1.327461226	1.385475166	1.11789128	0.909647212	1.590580419	1.453798486	1.028556848	1.688235414	2.100434739	2.704467006	0.382597063	2.345235165	0.704663723	1.895559485	1.293543094	1.161672322	2.378612122	1.661122556	0.525764859	1.096284876	1.656414335	2.213350864	2.382210935	1.706933004	1.040476223	2.516611699	2.242154893	1.650907882	3.524279199	0.666091488	0.010174086	0.701551968	0.782105838	0.001014703	3.780268415	1.021075106	0	0.125309028	0.070758607	0.168819483
67	3	Ambient	Remnant Inoculate		2.169296166	2.88128539	2.769448101	1.908195706	2.191464836	1.32756193	1.420904359	1.052755982	0.88501892	1.609920995	1.391316776	1.012637651	1.719149713	1.986406739	2.710293904	0.379547251	2.266329179	0.724767873	1.90514678	1.2956216	1.164236794	2.388831419	1.672438657	0.531947418	1.093276921	1.662956371	2.127114464	2.358388292	1.695521585	1.07619958	2.502505613	2.29120288	1.652056566	3.593039759	0.716388569	0.024785629	0.767498969	0.783326543	0.000901677	3.854077312	1.034475007	0	0.123793944	0.066438907	0.167535757
68	1	Ambient	Control		2.203156733	2.889617054	2.757973541	1.913429164	2.165374109	1.332688468	1.41614941	0.975817115	0.870969724	1.652485317	1.308299346	1.012381043	1.696893273	1.852187396	2.81864395	0.372264612	2.140738817	0.714718271	1.860630135	1.333363157	1.196471045	2.374202734	1.623975117	0.514481303	1.107220535	1.70236373	2.026822624	2.330761226	1.77143433	1.098364473	2.498442895	2.257779248	1.675610155	3.66151072	0.841070637	0.052182083	0.92055638	0.804114659	0.000762825	3.942142135	1.054877378	0	0.134950101	0.070875851	0.172650668
70	1	Ambient	Remnant Inoculate		2.184503318	2.870173034	2.775406487	1.91529625	2.196562397	1.339369142	1.41103702	1.036015491	0.885310299	1.631079832	1.371847095	1.025654171	1.697188383	1.947703463	2.745192212	0.381463024	2.218267074	0.715355522	1.865915614	1.30622124	1.173305062	2.362135459	1.652755381	0.525244025	1.112268981	1.683252616	2.099195117	2.355448454	1.701832252	1.078434485	2.495838099	2.252234727	1.675754182	3.584816996	0.703912297	0.019353614	0.74930653	0.794139005	0.001031971	3.866994439	1.050533822	0	0.133469615	0.070432009	0.171099099
71	3	Elevated	Remnant Inoculate		2.133429854	2.797491782	2.773692846	1.837797264	2.151425997	1.328316214	1.396453627	1.166382992	0.91167987	1.589399203	1.479808681	1.021719228	1.697835579	2.178858358	2.640217894	0.377448782	2.416943902	0.702864774	1.913415259	1.286403583	1.120644578	2.396372303	1.646069953	0.516705154	1.063856276	1.621106184	2.257586138	2.405402433	1.648185889	1.029103631	2.536569091	2.282304117	1.625124325	3.461222428	0.633295364	0.005268467	0.663666526	0.772199081	0.000919043	3.719911631	1.032534012	0	0.120822082	0.064236824	0.160137882
73	3	Elevated	Control		2.17881483	2.856053324	2.765009905	1.889845274	2.169701809	1.341816399	1.414861601	1.047140356	0.889463395	1.624829945	1.376304844	1.013433027	1.699003426	1.970321928	2.779742622	0.382236986	2.232993909	0.710913277	1.890919309	1.323221496	1.203287631	2.392612812	1.619481469	0.525528392	1.129276882	1.691647916	2.114524637	2.350888194	1.75006889	1.066614014	2.509747678	2.263110274	1.642914952	3.595336303	0.709915184	0.018443019	0.750836988	0.788612629	0.000857058	3.866112364	1.023468199	0	0.136152873	0.0730669	0.178311444
74	1	Elevated	Cellulose addition		2.214078674	2.964758111	2.783094132	1.970917775	2.184690036	1.363835542	1.45006474	0.971770013	0.859250923	1.713515831	1.259780314	1.002971747	1.690802683	1.801640539	2.834536611	0.370497928	2.04683705	0.705673449	1.865741724	1.360431866	1.182113874	2.314318159	1.544766041	0.477668385	1.145332749	1.741470475	1.988455358	2.35744512	1.751871053	1.112045954	2.592529501	2.175105351	1.658191679	3.759429851	0.687212835	0.003939363	0.715068583	0.824431238	0.001425753	3.971636256	1.085286306	0	0.15465709	0.083830966	0.1898806
76	1	Ambient	Cellulose addition		2.208680168	2.910274947	2.779943378	1.936507254	2.187810632	1.338748721	1.429714674	0.993480293	0.884698519	1.667402951	1.317318095	1.009677397	1.701996827	1.855576354	2.826563429	0.373119302	2.14303274	0.714142321	1.884896985	1.330431692	1.203208457	2.350024973	1.611214593	0.505988186	1.148375649	1.72059718	2.045423094	2.346310861	1.746442037	1.086253649	2.548670385	2.192219898	1.675198614	3.70035795	0.67312323	0.002850134	0.700701009	0.806587961	0.000933493	3.9018386	1.019215912	0	0.149721419	0.080136437	0.184345087
77	3	Elevated	Cellulose addition		2.186834319	2.85386282	2.803435135	1.894777245	2.19085248	1.327109413	1.39921948	1.026264054	0.915693132	1.635511313	1.363397417	1.058884506	1.677625881	1.884807962	2.769172358	0.382145066	2.158005977	0.692000147	1.836594648	1.333102055	1.191119358	2.334288358	1.610871823	0.513175853	1.172633973	1.746026876	2.032100536	2.353987033	1.715565436	1.083759273	2.469849379	2.09508555	1.665774383	3.584858962	0.679073756	0.004364156	0.70928608	0.791356203	0.00102876	3.872754864	0.998787401	0	0.163254498	0.086009858	0.182985466
78	1	Elevated	Remnant Inoculate		2.13418112	2.79857643	2.779481999	1.833290477	2.13550939	1.311955572	1.375955235	1.115773196	0.910014921	1.581426674	1.446891908	1.031792118	1.693561779	2.059250811	2.647312524	0.386791313	2.332411061	0.708316474	1.859582278	1.290588519	1.115870279	2.38758501	1.665090026	0.516189514	1.062046664	1.655399393	2.183958145	2.375462892	1.644411379	1.067845158	2.476971838	2.290166783	1.639124777	3.491456731	0.780462271	0.042460508	0.854227585	0.768900586	0.000909049	3.756320811	1.039351342	0	0.11829104	0.06226541	0.151939073
79	3	Ambient	Cellulose addition		2.215337199	2.910029697	2.759871718	1.93734559	2.197089186	1.34122081	1.421004048	0.989351167	0.878452832	1.664751167	1.317917	1.021852138	1.687063325	1.863626057	2.835704606	0.37879867	2.125791883	0.718337696	1.857521711	1.331239269	1.215976042	2.323187425	1.618163869	0.512094511	1.14876727	1.704201826	2.035840154	2.315656563	1.773723097	1.066082232	2.506114608	2.19540663	1.687034876	3.668037516	0.680342001	0.003938157	0.70883166	0.817791398	0.000991651	3.94433844	1.063704707	0	0.143492781	0.073995895	0.178582612
81	3	Ambient	Control		2.127598608	2.834139113	2.818018235	1.830120403	2.149069299	1.311124993	1.412382516	1.159845919	0.895323834	1.613032273	1.461451577	1.008598595	1.744245577	2.113493833	2.572212561	0.374804442	2.385945389	0.726185591	1.918860633	1.294829493	1.063223842	2.431537865	1.661879086	0.506081246	1.040197419	1.635058582	2.242032231	2.445420393	1.55670842	1.068145036	2.536478346	2.375610883	1.605182175	3.480529933	0.695983751	0.022399368	0.745441745	0.757736791	0.001293798	3.654065501	1.017980612	0	0.119275442	0.052363086	0.138809405
82	1	Ambient	Control		sample lost	sample lost	sample lost	sample lost	sample lost	sample lost	sample lost	sample lost	sample lost	sample lost	sample lost	sample lost	sample lost	sample lost	sample lost	sample lost	sample lost	sample lost	sample lost	sample lost	sample lost	sample lost	sample lost	sample lost	sample lost	sample lost	sample lost	sample lost	sample lost	sample lost	sample lost	sample lost	sample lost	sample lost	sample lost	sample lost	sample lost	sample lost	sample lost	sample lost	sample lost	sample lost	sample lost	sample lost	sample lost
84	1	Elevated	Control		2.224818586	2.86642662	2.75156775	1.930975219	2.150193912	1.332444015	1.395935833	0.884090687	0.851487551	1.641425909	1.239033242	1.023515994	1.671012114	1.72176754	2.933141357	0.371193418	2.000614985	0.698647677	1.776430398	1.368127462	1.265181033	2.369954512	1.578380927	0.520680443	1.135934699	1.751480507	1.896229809	2.269834871	1.904526369	1.125473681	2.395367084	2.176411422	1.677651264	3.672603165	1.12680468	0.13128403	1.285361512	0.813138937	0.000459512	4.148153237	1.095849448	0	0.134364342	0.075502499	0.182115513
85	3	Elevated	Control		2.204581929	2.849176446	2.735281718	1.881241766	2.16595876	1.324814347	1.404733376	1.013370437	0.898476423	1.62641609	1.360685516	1.024172235	1.680353703	1.924901015	2.866188088	0.371004485	2.215470966	0.706558135	1.882486907	1.328272191	1.253190972	2.377450351	1.607096575	0.527646417	1.1451492	1.696151927	2.080956065	2.298427506	1.815661687	1.043793122	2.499141091	2.200584788	1.667497818	3.596903548	0.731175448	0.015338236	0.770948588	0.787167147	0.000642398	3.907562305	1.021769192	0	0.14191437	0.073788493	0.178253459
87	3	Elevated	Cellulose addition		2.160551256	2.84470102	2.753087823	1.870469611	2.16146283	1.329209086	1.407979812	1.081770341	0.899428711	1.611140186	1.399319858	1.015855491	1.685500502	2.025075258	2.75661347	0.37469717	2.278586696	0.699673335	1.898460298	1.306768277	1.177874381	2.369784322	1.625028286	0.521138867	1.109988922	1.664346621	2.147118943	2.351753922	1.729765468	1.054852094	2.535449508	2.213824718	1.650418305	3.60187055	0.670114204	0.007694758	0.700946857	0.79233216	0.001005413	3.819053078	1.012128761	0	0.136159678	0.075942165	0.179325392
88	1	Ambient	Remnant Inoculate		2.183219127	2.855698496	2.77393474	1.914182309	2.208368291	1.35068587	1.410468253	0.998938822	0.923047068	1.640596622	1.3526593	1.048528904	1.662201338	1.866642921	2.807718063	0.396382628	2.129025448	0.698594322	1.823732885	1.319603538	1.232437798	2.299706242	1.651436002	0.519874938	1.189794964	1.74053976	2.029001828	2.306907814	1.757141685	1.073275656	2.454013682	2.112143444	1.671456823	3.623523843	0.662908393	0.003615273	0.693652698	0.801862995	0.000775851	3.912381884	0.994637839	0	0.163022082	0.089622065	0.196277441
89	3	Ambient	Remnant Inoculate		2.175424775	2.843904638	2.771246105	1.875247035	2.175590333	1.316451916	1.40869968	1.058368594	0.905152817	1.613446672	1.399268224	1.021983252	1.716808175	1.98438704	2.732382736	0.379528014	2.266300011	0.717185914	1.88985885	1.311143384	1.179241844	2.394121351	1.667909864	0.524802355	1.119539548	1.690949107	2.125933659	2.359364884	1.700871897	1.063292605	2.485087377	2.254913904	1.655829481	3.542953957	0.692400302	0.013164519	0.732796417	0.779756099	0.000774383	3.822351516	1.019964514	0	0.136483753	0.067852015	0.165205369
90	1	Elevated	Remnant Inoculate		2.199652423	2.869180457	2.764879573	1.900614311	2.171783937	1.326864397	1.420348659	1.016889266	0.889193554	1.645881896	1.343307945	1.014018774	1.687329774	1.901564805	2.819672389	0.374089126	2.18524927	0.704417504	1.884360862	1.32535628	1.209478378	2.362345328	1.608071241	0.5137674	1.136683204	1.708810941	2.072723443	2.334014267	1.760099602	1.068444065	2.538997822	2.208200533	1.667147617	3.646367788	0.707978688	0.00969504	0.741949347	0.798567111	0.000690692	3.903881983	1.024702327	0	0.144411735	0.073973786	0.175847743
91	3	Elevated	Remnant Inoculate		2.125325824	2.866463099	2.780722267	1.861121305	2.171448889	1.312024424	1.417579105	1.135537156	0.904594082	1.584382913	1.459828786	1.010595692	1.726128905	2.112374816	2.592068601	0.378459416	2.388547099	0.721224109	1.940754108	1.26092555	1.088430847	2.40050493	1.700038188	0.522350667	1.042357441	1.619451936	2.227324937	2.413336756	1.598903137	1.063899415	2.538188835	2.326741794	1.639305512	3.555021669	0.65843556	0.00962387	0.696831721	0.76749615	0.001092493	3.718309635	1.018640412	0	0.112894247	0.059719637	0.149482829
92	1	Elevated	Cellulose addition		sequencing unsuccessful	sequencing unsuccessful	sequencing unsuccessful	sequencing unsuccessful	sequencing unsuccessful	sequencing unsuccessful	sequencing unsuccessful	sequencing unsuccessful	sequencing unsuccessful	sequencing unsuccessful	sequencing unsuccessful	sequencing unsuccessful	sequencing unsuccessful	sequencing unsuccessful	sequencing unsuccessful	sequencing unsuccessful	sequencing unsuccessful	sequencing unsuccessful	sequencing unsuccessful	sequencing unsuccessful	sequencing unsuccessful	sequencing unsuccessful	sequencing unsuccessful	sequencing unsuccessful	sequencing unsuccessful	sequencing unsuccessful	sequencing unsuccessful	sequencing unsuccessful	sequencing unsuccessful	sequencing unsuccessful	sequencing unsuccessful	sequencing unsuccessful	sequencing unsuccessful	sequencing unsuccessful	sequencing unsuccessful	sequencing unsuccessful	sequencing unsuccessful	sequencing unsuccessful	sequencing unsuccessful	sequencing unsuccessful	sequencing unsuccessful	sequencing unsuccessful	sequencing unsuccessful	sequencing unsuccessful	sequencing unsuccessful
93	3	Ambient	Cellulose addition		2.189953191	2.878944024	2.788905591	1.901931105	2.184908148	1.335503657	1.399139702	1.035043362	0.898740022	1.62694516	1.365998134	1.03721709	1.669398256	1.917190801	2.729031528	0.388144375	2.196480603	0.701005508	1.849275812	1.287912091	1.147747115	2.322569289	1.661712352	0.522871917	1.112836668	1.691982606	2.076813447	2.364816847	1.654811233	1.073423054	2.498392126	2.191012027	1.707410469	3.623548663	0.672323509	0.004721163	0.705645701	0.804958292	0.000903125	3.856567331	1.051274695	0	0.141784373	0.073078371	0.165246934
96	1	Ambient	Cellulose addition		2.204471162	2.889318374	2.748756636	1.932962294	2.186139462	1.34932088	1.418025492	0.992559506	0.885295497	1.658054096	1.336161097	1.012697451	1.688109559	1.902850737	2.85514557	0.374049716	2.177859905	0.715250461	1.890543591	1.314474942	1.228695148	2.351741809	1.616241214	0.522150562	1.138248286	1.701033744	2.073467937	2.322527764	1.785590677	1.076241364	2.554366563	2.201890813	1.667118976	3.703194282	0.680303552	0.005530923	0.710235607	0.811777972	0.000976045	3.917082823	1.012966705	0	0.141908007	0.081337106	0.19009323
[truncated: 58 more columns]
